# Supplementary material for: Meteorin Is a Novel Therapeutic Target for Wet Age-Related Macular Degeneration
Source: J Clin Med. 2021 Jul 2;10(13):2973. doi: 10.3390/jcm10132973 (PMC8268911; doi:10.3390/jcm10132973)
Supplement: Supplementary file 1 [file jcm-10-02973-s001.zip]

Archive with 1 entries (1 files):
- jcm-1264774-supplementary.pdf
